# Supplementary material for: Vaccination against Epstein–Barr Latent Membrane Protein 1 Protects against an Epstein–Barr Virus-Associated B Cell Model of Lymphoma
Source: Biology (Basel). 2023 Jul 11;12(7):983. doi: 10.3390/biology12070983 (PMC10376452; doi:10.3390/biology12070983)
Supplement: Supplementary file 1 [file biology-12-00983-s001.zip]

Archive with 1 entries (1 files):
- biology-2347095-supplementary.pdf
